# Supplementary material for: Profiling the Paralytic Effects and Lethality of Cone Snail Venom Toxins Using Nanofractionation Analytics with In Vivo Zebrafish Larvae Assays
Source: Toxins (Basel). 2025 Oct 13;17(10):504. doi: 10.3390/toxins17100504 (PMC12567654; doi:10.3390/toxins17100504)
Supplement: Supplementary file 1 [file toxins-17-00504-s001.zip]

Archive with 2 entries (2 files):
- toxins-3831690-SI R Markdown file LD50s calculations.Rmd
- toxins-3831690-SI_Conoserver_org_search_results.xlsx
