# Supplementary material for: Profiling the Paralytic Effects and Lethality of Cone Snail Venom Toxins Using Nanofractionation Analytics with In Vivo Zebrafish Larvae Assays
Source: Toxins (Basel). 2025 Oct 13;17(10):504. doi: 10.3390/toxins17100504 (PMC12567654; doi:10.3390/toxins17100504)
Supplement: Supplementary file 1 [file toxins-17-00504-s001.zip › toxins-3831690-SI R Markdown file LD50s calculations.Rmd]

---
title: "LC50"
author: "Yuvendran"
date: "12/20/2018"
output: html_document
---

```{r}
rm(list=ls())
data <- read.csv2(file.choose(), header = T)
View(data)
summary(data)
attach(data)
library("lattice")
plot(Death/Total ~ Concentration)
model_glm <- glm(cbind(Death, Total - Death) ~ Concentration, family = binomial(link = "probit"))
summary(model_glm)

library("MASS")
coef(model_glm)[[1]]/coef(model_glm)[[2]]
dose.p(model_glm)

library("drc")
model <- drm(Death/Total ~ Concentration, weights = Total, fct = LL.2(names = c("Slope","LD50")), type = "binomial", data = data)
summary(model)
ED(model, 50, interval = "delta")
```
