# Supplementary material for: Profiling the Paralytic Effects and Lethality of Cone Snail Venom Toxins Using Nanofractionation Analytics with In Vivo Zebrafish Larvae Assays
Source: Toxins (Basel). 2025 Oct 13;17(10):504. doi: 10.3390/toxins17100504 (PMC12567654; doi:10.3390/toxins17100504)
Supplement: Supplementary file 1 [file toxins-17-00504-s001.zip › toxins-3831690-SI_Conoserver_org_search_results.xlsx]

## Sheet: Figure1
	Accurate masses	ID	masses from conoserver	Name	Conopeptide class	Gene superfamily	Organism	Bioactivity or others	Reference
A	3427.01	P06740	3427.73	Mi009	conotoxin		Conus miles		/
	3412.32	P06770	3412.58	MiXXVIIA	conotoxin	G2 superfamily	Conus miles	anti-apoptotic and proliferative activity	Jin, A.; Dekan, Z.; Smout, M.J.; Wilson, D.; Dutertre, S.; Vetter, I.; Lewis, R.J.; Loukas, A.; Daly, N.L.; Alewood, P.F. Conotoxin Φ-MiXXVIIA from the Superfamily G2 Employs a Novel Cysteine Framework That Mimics Granulin and Displays Anti-Apoptotic Activity. Angew. Chem. Int. Ed. 2017, 56, 14973–14976.
	3411.01	P06838	3411.02	Ml6.6	conotoxin	O1 superfamily	Conus miliaris	Activity at human sodium channel	Jin, A.-H.; Israel, M.R.; Inserra, M.C.; Smith, J.J.; Lewis, R.J.; Alewood, P.F.; Vetter, I.; Dutertre, S. δ-Conotoxin SuVIA Suggests an Evolutionary Link between Ancestral Predator Defence and the Origin of Fish-Hunting Behaviour in Carnivorous Cone Snails. Proc. R. Soc. B 2015, 282, 20150817.
		P03301	3411.16	Pn6.14	conotoxin	O1 superfamily	Conus pennaceus	Evolutionary analysis	Conticello, S.G.; Gilad, Y.; Avidan, N.; Ben-Asher, E.; Levy, Z.; Fainzilber, M. Mechanisms for evolving hypervariability: The case of conopeptides. Mol. Biol. Evol. 2001, 18, 120–131. https://doi.org/10.1093/oxfordjournals.molbev.a003786.
	4762.47	/
	3558.38	P08228	3557.91	Ge6.5	conotoxin	O1 superfamily	Conus generalis	Transcriptome Sequencing	Yao, G.E.; Peng, C.; Zhu, Y.; Fan, C.; Jiang, H.; Chen, J.; Cao, Y.; Shi, Q. High-Throughput Identification and Analysis of Novel Conotoxins from Three Vermivorous Cone Snails by Transcriptome Sequencing. Mar. Drugs 2019, 17, 193. https://doi.org/10.3390/md17030193.
		P03319	3557.91	ViKr35	conotoxin	O1 superfamily	Conus virgo	Structure identification and Evolutionary analysis	Luo, S.; Zhangsun, D.; Feng, J.; Wu, Y.; Zhu, X.; Hu, Y. Diversity of the O-superfamily conotoxins from Conus miles. J. Pept. Sci. 2007, 13, 44–53.
	3574.37	P03244	3574.83	Ts6.4	conotoxin	O3 superfamily	Conus tessulatus	Evolutionary analysis	Conticello, S.G.; Gilad, Y.; Avidan, N.; Ben-Asher, E.; Levy, Z.; Fainzilber, M. Mechanisms for evolving hypervariability: The case of conopeptides. Mol. Biol. Evol. 2001, 18, 120–131. https://doi.org/10.1093/oxfordjournals.molbev.a003786.
	3456.32	P08405	3456.73	Am14.1	conotoxin		Conus amadis	Transcriptome Sequencing and Structure identification	Vijayasarathy, M.; Balaram, P. Cone snail prolyl-4-hydroxylase α-subunit sequences derived from transcriptomic data and mass spectrometric analysis of variable proline hydroxylation in C. amadis venom. J. Proteomics 2018, 194, 37–48. https://doi.org/10.1016/j.jprot.2018.12.028.
		P09829	3456.76	Lt15.14	conotoxin	Divergent MSTLGMTLL-	Conus litteratus	Transcriptome Sequencing	Li, X.; Chen, W.; Zhangsun, D.; Luo, S. Diversity of Conopeptides and Their Precursor Genes of Conus Litteratus. Mar Drugs 2020, 18, 464. https://doi.org/10.3390/md18090464.
	3618.37	P01268	3618.05	conotoxin-GS	conotoxin	O1 superfamily	Conus geographus	sodium channel inhibitor	Yanagawa, Y.; Abe, T.; Satake, M.; Odani, S.; Suzuki, J.; Ishikawa, K. A Novel Sodium Channel Inhibitor from Conus Geographus: Purification, Structure, and Pharmacological Properties. Biochemistry 1988, 27, 6256–6262.
		P03273	3618.22	E6.1	conotoxin	O1 superfamily	Conus ermineus	Evolutionary analysis	Abalde, S.; Tenorio, M.J.; Afonso, C.M.L.; Zardoya, R. Conotoxin diversity in Chelyconus ermineus (Born, 1778) and the convergent origin of piscivory in the Atlantic and Indo-Pacific cones. Genome Biol. Evol. 2018, 10, 2643–2662. https://doi.org/10.1093/gbe/evy150.
		P03820	3618.18	Vt11.3	conotoxin	I2 superfamily	Conus vitulinus	Structure identification	Liu, Z.; Xu, N.; Hu, J.; Zhao, C.; Yu, Z.; Dai, Q. Identification of novel I-superfamily conopeptides from several clades of Conus species found in the South China Sea. Peptides 2009, 30, 1782–1787. https://doi.org/10.1016/j.peptides.2009.06.036.
	1194.44	P06480	1194.46	Mi5.1	conotoxin	T superfamily	Conus miles	/	/
		P06485	1194.46	Tr5.5	conotoxin	T superfamily	Conus terebra	/	/
B	3832.4	P04601	3832.44	Bu11	conotoxin		Conus bullatus	genome and transcriptome	Hu, H.; Bandyopadhyay, P.K.; Olivera, B.M.; Yandell, M. Characterization of the Conus bullatus genome and its venom-duct transcriptome. BMC Genom. 2011, 12, 60. https://doi.org/10.1186/1471-2164-12-60.
	3636.37	P02680	3636.27	MaIr34	conotoxin	O1 superfamily	Conus marmoreus	Proteomics	Dutertre, S.; Jin, A.-H.; Kaas, Q.; Jones, A.; Alewood, P.F.; Lewis, R.J. Deep venomics reveals the mechanism for expanded peptide diversity in cone snail venom. Mol. Cell. Proteom. 2013, 12, 312–329. https://doi.org/10.1074/mcp.m112.021469.
		P03219	3636.34	Vn6.12	conotoxin	O1 superfamily	Conus ventricosus	Evolutionary analysis	Conticello, S.G.; Gilad, Y.; Avidan, N.; Ben-Asher, E.; Levy, Z.; Fainzilber, M. Mechanisms for evolving hypervariability: The case of conopeptides. Mol. Biol. Evol. 2001, 18, 120–131. https://doi.org/10.1093/oxfordjournals.molbev.a003786.
	5810.18	/
	3780.41	/
	4450.54	/
	3643.34	/
	11301.9	/
	2689.21	P03776	2689.02	Sp6.2	conotoxin		Conus sponsali	Evolutionary analysis	Dudajr, T.; Bolin, M.B.; Meyer, C.P.; Kohn, A.J. Hidden diversity in a hyperdiverse gastropod genus: Discovery of previously unidentified members of a Conus species complex. Mol. Phylogenetics Evol. 2008, 49, 867–876. https://doi.org/10.1016/j.ympev.2008.08.009.
	1955.96	P02889	1955.18	T1.2	conotoxin	A superfamily	Conus tulipa	/	/
C	3474.32	P04636	3473.75	Eu6.6	conotoxin	O3 superfamily	Conus eburneus	Structure identification	Liu, Z.; Li, H.; Liu, N.A.; Wu, C.; Jiang, J.; Yue, J.; Jing, Y.; Dai, Q. Diversity and evolution of conotoxins in Conus virgo, Conus eburneus, Conus imperialis and Conus marmoreus from the South China Sea. Toxicon 2012, 60, 982–989. https://doi.org/10.1016/j.toxicon.2012.06.011.
		P09814	3473.75	Lt7.4	conotoxin	O3 superfamily	Conus litteratus	Structure identification	Li, X.; Chen, W.; Zhangsun, D.; Luo, S. Diversity of Conopeptides and Their Precursor Genes of Conus Litteratus. Mar Drugs 2020, 18, 464. https://doi.org/10.3390/md18090464.
		P08275	3473.95	Qc32.1	conotoxin	M superfamily	Conus quercinus	Transcriptome Sequencing	Yao, G.E.; Peng, C.; Zhu, Y.; Fan, C.; Jiang, H.; Chen, J.; Cao, Y.; Shi, Q. High-Throughput Identification and Analysis of Novel Conotoxins from Three Vermivorous Cone Snails by Transcriptome Sequencing. Mar. Drugs 2019, 17, 193. https://doi.org/10.3390/md17030193.
	12188	/
	4438.35	P08736	4438.09	Im23.4	conotoxin	K superfamily	Conus imperialis	Transcriptomic and proteomic	Jin, A.H.; Dutertre, S.; Dutt, M.; Lavergne, V.; Jones, A.; Lewis, R.J.; Alewood, P.F. Transcriptomic-Proteomic Correlation in the Predation-Evoked Venom of the Cone Snail. Conus Imperialis Mar. Drugs 2019, 17, 177.
	1247.35	P02820	1246.58	Ca5.3	conotoxin	T superfamily	Conus caracteristicus	Transcriptome Sequencing	Yao, G.E.; Peng, C.; Zhu, Y.; Fan, C.; Jiang, H.; Chen, J.; Cao, Y.; Shi, Q. High-Throughput Identification and Analysis of Novel Conotoxins from Three Vermivorous Cone Snails by Transcriptome Sequencing. Mar. Drugs 2019, 17, 193. https://doi.org/10.3390/md17030193.
		P08255	1246.58	Ge5.3	conotoxin	T superfamily	Conus generalis	Transcriptome Sequencing	Yao, G.E.; Peng, C.; Zhu, Y.; Fan, C.; Jiang, H.; Chen, J.; Cao, Y.; Shi, Q. High-Throughput Identification and Analysis of Novel Conotoxins from Three Vermivorous Cone Snails by Transcriptome Sequencing. Mar. Drugs 2019, 17, 193. https://doi.org/10.3390/md17030193.
	1543.67	P06423	1543.77	Lv1.3	conotoxin	A superfamily	Conus lividus	/	/
	1036.35	/
	1612.52	/
	1727.76	P05012	1726	S3-E03	conotoxin	M superfamily	Conus striatus	/	/
	970.408	/

## Sheet: Figure2
	Accurate masses	ID	masses from conoserver	Name	Conopeptide class	Gene superfamily	Organism	Bioactivity	Reference
A	3867.03	/
	3017.4	P05266	3017.46	Dd1.14	conotoxin		Conus diadema	Evolutionary analysis	Chang, D.; Duda, T.F. Extensive and continuous duplication facilitates rapid evolution and diversification of gene families. Mol. Biol. Evol. 2012, 29, 2019–2029. https://doi.org/10.1093/molbev/mss068.
		P03739	3017.35	Ml2-f	conotoxin	O1 superfamily	Conus miliaris	Evolutionary analysis	Duda, T.F.; Lee, T. Ecological release and venom evolution of a predatory marine snail at Easter Island. PLoS ONE 2009, 4, e005558. https://doi.org/10.1371/journal.pone.0005558.
	3205.83	P05620	3205.68	Pu6.30	conotoxin	O1 superfamily	Conus pulicarius	Transcriptome Sequencing	Lluisma, A.O.; Milash, B.A.; Moore, B.; Olivera, B.M.; Bandyopadhyay, P.K. Novel venom peptides from the cone snail Conus pulicarius discovered through next-generation sequencing of its venom duct transcriptome. Mar. Genom. 2012, 5, 43–51. https://doi.org/10.1016/j.margen.2011.09.002.
	1802.59	P04927	1802.96	Co3-H01	conotoxin	M superfamily	Conus coronatus	Evolutionary analysis	Zhou, M.; Wang, L.; Wu, Y.; Zhu, X.; Feng, Y.; Chen, Z.; Li, Y.; Sun, D.; Ren, Z.; Xu, A. Characterizing the evolution and functions of the M-superfamily conotoxins. Toxicon 2013, 76, 150–159. https://doi.org/10.1016/j.toxicon.2013.09.020.
	3786.16	P06757	3785.99	Mi027	conotoxin	O1 superfamily	Conus miles	/	/
		P03297	3786.48	Vx11.1	conotoxin	I2 superfamily	Conus vexillum	ion channel inhibiting activities: Kv1.1, Kv1.2, Kv1.3, HERG, Kir2.1 and Nav1.5	Kauferstein, S.; Huys, I.; Kuch, U.; Melaun, C.; Tytgat, J.; Mebs, D. Novel Conopeptides of the I-Superfamily Occur in Several Clades of Cone Snails. Toxicon 2004, 44, 539–548.
	2225.23	P05254	2225.52	Dd1.2	conotoxin		Conus diadema	Evolutionary analysis	Chang, D.; Duda, T.F. Extensive and continuous duplication facilitates rapid evolution and diversification of gene families. Mol. Biol. Evol. 2012, 29, 2019–2029. https://doi.org/10.1093/molbev/mss068.
	3080.76	P02639	3079.34	Conotoxin-1	conotoxin	O1 superfamily	Conus vexillum	cDNA cloning	Kauferstein, S.; Melaun, C.; Mebs, D. Direct cDNA cloning of novel conopeptide precursors of the O-superfamily. Peptides 2005, 26, 361–367. https://doi.org/10.1016/j.peptides.2004.10.027.
		P07424	3079.34	Vi6.4	conotoxin	O1 superfamily	Conus virgo	neuroactive peptide with modulatory effects	Espino, S.S.; Dilanyan, T.; Imperial, J.S.; Aguilar, M.B.; Teichert, R.W.; Bandyopadhyay, P.; Olivera, B.M. Glycine-Rich Conotoxins from the Virgiconus Clade. Toxicon 2016, 113, 11–17.
	3464.2	P06668	3464.89	ArMLKMS-01	conotoxin		Conus arenatus	Evolutionary analysis	Conticello, S.G.; Gilad, Y.; Avidan, N.; Ben-Asher, E.; Levy, Z.; Fainzilber, M. Mechanisms for evolving hypervariability: The case of conopeptides. Mol. Biol. Evol. 2001, 18, 120–131. https://doi.org/10.1093/oxfordjournals.molbev.a003786.
		P05503	3464.79	Mr6.26	conotoxin	H superfamily	Conus marmoreus	Evolutionary analysis	Dutertre, S.; Jin, A.-H.; Kaas, Q.; Jones, A.; Alewood, P.F.; Lewis, R.J. Deep venomics reveals the mechanism for expanded peptide diversity in cone snail venom. Mol. Cell. Proteom. 2013, 12, 312–329. https://doi.org/10.1074/mcp.m112.021469.
	3334.98	P04263	3333.6	Cal5.1 L3a	conotoxin	Divergent MRFYIGLMAA	Conus californicus	Evolutionary analysis	Elliger, C.A.; Richmond, T.A.; Lebaric, Z.N.; Pierce, N.T.; Sweedler, J.V.; Gilly, W.F. Diversity of conotoxin types from Conus californicus reflects a diversity of prey types and a novel evolutionary history. Toxicon 2011, 57, 311–322. https://doi.org/10.1016/j.toxicon.2010.12.008.
		P02672	3333.63	Ml23	conotoxin	O1 superfamily	Conus miliaris	/	/
B	3536.59	/
	2982.53	P08662	2982.31	C074	conotoxin	O2 superfamily	Conus catus	NaV channel activators Neuronal nAChR and CaV2.2 channel inhibitor	Himaya, S.W.A.; Jin, A.-H.; Dutertre, S.; Giacomotto, J.; Mohialdeen, H.; Vetter, I.; Alewood, P.F.; Lewis, R.J. Comparative Venomics Reveals the Complex Prey Capture Strategy of the Piscivorous Cone Snail Conus Catus. J. Proteome Res. 2015, 14, 4372–4381.
		P03121	2982.39	Qc6.2	conotoxin	O1 superfamily	Conus quercinus	Transcriptome Sequencing	Yao, G.E.; Peng, C.; Zhu, Y.; Fan, C.; Jiang, H.; Chen, J.; Cao, Y.; Shi, Q. High-Throughput Identification and Analysis of Novel Conotoxins from Three Vermivorous Cone Snails by Transcriptome Sequencing. Mar. Drugs 2019, 17, 193. https://doi.org/10.3390/md17030193.
	3171.98	P01499	3171.59	FlfXIVA	conotoxin	R superfamily	Conus anabathrum	Structure identification	Möller, C.; Dovell, S.; Melaun, C.; Marí, F. Definition of the R-superfamily of conotoxins: Structural convergence of helix-loop-helix peptidic scaffolds. Peptides 2018, 107, 75–82. https://doi.org/10.1016/j.peptides.2018.06.002.
		P07425	3171.44	Tr6.2	conotoxin	O1 superfamily	Conus terebra	neuroactive peptide with modulatory effects	Espino, S.S.; Dilanyan, T.; Imperial, J.S.; Aguilar, M.B.; Teichert, R.W.; Bandyopadhyay, P.; Olivera, B.M. Glycine-Rich Conotoxins from the Virgiconus Clade. Toxicon 2016, 113, 11–17.
	2612.39	P03704	2612.99	Ac6.4	conotoxin	O1 superfamily	Conus achatinus	CaV channels blocker	Gowd, K.H.; Dewan, K.K.; Iengar, P.; Krishnan, K.S.; Balaram, P. Probing Peptide Libraries from Conus Achatinus Using Mass Spectrometry and cDNA Sequencing: Identification of δ and Ω-conotoxins. J. Mass Spectrom. 2008, 43, 791–805.
	2809.53	P07977	2809.36	T6.7	conotoxin	O1 superfamily	Conus tulipa	Identification	Dutt, M.; Dutertre, S.; Jin, A.; Lavergne, V.; Alewood, P.F.; Lewis, R.J. Venomics Reveals Venom Complexity of the Piscivorous Cone Snail, Conus tulipa. . Mar. Drugs 2019, 17, 71.
	2689.21	P03776	2689.02	Sp6.2	conotoxin		Conus sponsalis	Evolutionary analysis	Dudajr, T.; Bolin, M.B.; Meyer, C.P.; Kohn, A.J. Hidden diversity in a hyperdiverse gastropod genus: Discovery of previously unidentified members of a Conus species complex. Mol. Phylogenetics Evol. 2008, 49, 867–876. https://doi.org/10.1016/j.ympev.2008.08.009.
	3019.91	P05265	3018.44	Dd1.13	conotoxin		Conus diadema	Evolutionary analysis	Chang, D.; Duda, T.F. Extensive and continuous duplication facilitates rapid evolution and diversification of gene families. Mol. Biol. Evol. 2012, 29, 2019–2029. https://doi.org/10.1093/molbev/mss068.
	1884.92	P02587	1884.13	KIIIA	conotoxin	M superfamily	Conus kinoshitai	inhibition of human voltage-gated sodium channels	Tran, H.N.T.; McMahon, K.L.; Deuis, J.R.; Vetter, I.; Schroeder, C.I. Structural and Functional Insights into the Inhibition of Human Voltage-Gated Sodium Channels by μ-Conotoxin KIIIA Disulfide Isomers. J. Biol. Chem. 2022, 298, 101728.
	2377.39	P04505	2377.75	Eu14.7	conotoxin	L superfamily	Conus eburneus	Structure identification	Liu, Z.; Li, H.; Liu, N.A.; Wu, C.; Jiang, J.; Yue, J.; Jing, Y.; Dai, Q. Diversity and evolution of conotoxins in Conus virgo, Conus eburneus, Conus imperialis and Conus marmoreus from the South China Sea. Toxicon 2012, 60, 982–989. https://doi.org/10.1016/j.toxicon.2012.06.011.
		P09808	2377.75	Lt14.6	conotoxin	L superfamily	Conus litteratus	Transcriptome Sequencing	Li, X.; Chen, W.; Zhangsun, D.; Luo, S. Diversity of Conopeptides and Their Precursor Genes of Conus Litteratus. Mar Drugs 2020, 18, 464. https://doi.org/10.3390/md18090464.
C	2292.39	/
	3014.94	P09841	3013.32	Lt1.5	conotoxin	A superfamily	Conus litteratus	Transcriptome Sequencing	Li, X.; Chen, W.; Zhangsun, D.; Luo, S. Diversity of Conopeptides and Their Precursor Genes of Conus Litteratus. Mar Drugs 2020, 18, 464. https://doi.org/10.3390/md18090464.
	3936.96	/
	3824.89	P04073	3823.44	Ac4.1	conotoxin	A superfamily	Conus achatinus	/	/
		P08321	3823.2	Cal6.22	conotoxin	O1 superfamily	Conus californicus	anti-bacterial activity	Bernáldez-Sarabia, J.; Figueroa-Montiel, A.; Dueñas, S.; Cervantes-Luévano, K.; Beltrán, J.A.; Ortiz, E.; Jiménez, S.; Possani, L.D.; Paniagua-Solís, J.F.; Gonzalez-Canudas, J.; et al. The Diversified O-Superfamily in Californiconus californicus Presents a Conotoxin with Antimycobacterial Activity. Toxins 2019, 11, 128.
		P04106	3823.44	Mn4.1	conotoxin	A superfamily	Conus monachus	Evolutionary analysis	Puillandre, N.; Watkins, M.; Olivera, B.M. Evolution of Conus Peptide Genes: Duplication and Positive Selection in the A-Superfamily. J. Mol. Evol. 2010, 70, 190–202. https://doi.org/10.1007/s00239-010-9321-7.
	2450.78	/
	2430.54	/
	3257.87	/
	2786.49	P06655	2786.1	Vc7.2	conotoxin	H superfamily	Conus victoriae	Structure analysis	Nielsen, L.D.; Foged, M.M.; Albert, A.; Bertelsen, A.B.; Søltoft, C.L.; Robinson, S.D.; Petersen, S.V.; Purcell, A.W.; Olivera, B.M.; Norton, R.S.; et al. The three-dimensional structure of an H-superfamily conotoxin reveals a granulin fold arising from a common ICK cysteine. J. Biological Chem. 2019, 294, 8745–8759.
	3698.25	/

## Sheet: Figure3
	Accurate masses	ID	masses from conoserver	Name	Conopeptide class	Gene superfamily	Organism	Bioactivity	Reference
A	6781.89	/
	1821.71	P05437	1821.03	Mr3.18	conotoxin	M superfamily	Conus marmoreus	Evolutionary analysis	Dutertre, S.; Jin, A.-H.; Kaas, Q.; Jones, A.; Alewood, P.F.; Lewis, R.J. Deep venomics reveals the mechanism for expanded peptide diversity in cone snail venom. Mol. Cell. Proteom. 2013, 12, 312–329. https://doi.org/10.1074/mcp.m112.021469.
		P08536	1821.2	reg3f	conotoxin	M superfamily	Conus regius	Structure analysis	Franco, A.; Dovell, S.; Möller, C.; Grandal, M.; Clark, E.; Marí, F. Structural plasticity of mini-M conotoxins—Expression of all mini-M subtypes by Conus regius. FEBS J. 2018, 285, 887–902.
	1463.48	P08159	1462.67	Ca-73	conotoxin	O2 superfamily	Conus caracteristicus	Transcriptome Sequencing	Yao, G.E.; Peng, C.; Zhu, Y.; Fan, C.; Jiang, H.; Chen, J.; Cao, Y.; Shi, Q. High-Throughput Identification and Analysis of Novel Conotoxins from Three Vermivorous Cone Snails by Transcriptome Sequencing. Mar. Drugs 2019, 17, 193. https://doi.org/10.3390/md17030193.
		P02994	1463.63	Ci1.3	conotoxin	A superfamily	Conus circumcisus	/	/
		P02696	1463.75	MrIIID	conotoxin	M superfamily	Conus marmoreus	Evolutionary analysis	Dutertre, S.; Jin, A.-H.; Kaas, Q.; Jones, A.; Alewood, P.F.; Lewis, R.J. Deep venomics reveals the mechanism for expanded peptide diversity in cone snail venom. Mol. Cell. Proteom. 2013, 12, 312–329. https://doi.org/10.1074/mcp.m112.021469.
	1447.48	P04232	1447.75	Ar1446	conotoxin		Conus araneosus	Structure identification	Gupta, K.; Kumar, M.; Balaram, P. Disulfide bond assignments by mass spectrometry of native natural peptides: Cysteine pairing in disulfide bonded conotoxins. Anal. Chem. 2010, 82, 8313–8319. https://doi.org/10.1021/ac101867e.
		P10479	1447.76	Lt14a variant	conotoxin	L superfamily	Conus litteratus	Evolutionary analysis	Pi, C.; Liu, J.; Peng, C.; Liu, Y.; Jiang, X.; Zhao, Y.U.; Tang, S.; Wang, L.; Dong, M.; Chen, S.; et al. Diversity and evolution of conotoxins based on gene expression profiling of Conus litteratus. Genomics 2006, 88, 809–819. https://doi.org/10.1016/j.ygeno.2006.06.014.
	1082.54	/
	1723.6	P01422	1722.02	MrIIIA	conotoxin	M superfamily	Conus marmoreus	Structure analysis	Han, Y.; Wang, Q.I.; Jiang, H.; Liu, L.I.; Xiao, C.; Yuan, D.; Shao, X.; Dai, Q.; Cheng, J.-F.; Chi, C. Characterization of novel M‐superfamily conotoxins with new disulfide linkage. FEBS J. 2006, 273, 4972–4982. https://doi.org/10.1111/j.1742-4658.2006.05493.x.
		P02514	1722.84	Qc1.4a	conotoxin	A superfamily	Conus quercinus	Transcriptome Sequencing	Yao, G.E.; Peng, C.; Zhu, Y.; Fan, C.; Jiang, H.; Chen, J.; Cao, Y.; Shi, Q. High-Throughput Identification and Analysis of Novel Conotoxins from Three Vermivorous Cone Snails by Transcriptome Sequencing. Mar. Drugs 2019, 17, 193. https://doi.org/10.3390/md17030193.
		P03170	1723.99	TxMLKM-021	conotoxin	M superfamily	Conus textile	Quantitation analysis	Dobson, R.; Collodoro, M.; Gilles, N.; Turtoi, A.; De Pauw, E.; Quinton, L. Secretion and maturation of conotoxins in the venom ducts of Conus textile. Toxicon 2012, 60, 1370–1379. https://doi.org/10.1016/j.toxicon.2012.09.013.
		P03175	1722.82	Vn3.6	conotoxin	M superfamily	Conus ventricosus	Evolutionary analysis	Conticello, S.G.; Gilad, Y.; Avidan, N.; Ben-Asher, E.; Levy, Z.; Fainzilber, M. Mechanisms for evolving hypervariability: The case of conopeptides. Mol. Biol. Evol. 2001, 18, 120–131. https://doi.org/10.1093/oxfordjournals.molbev.a003786.
	1561.55	P05019	1561.87	S3-S02	conotoxin	M superfamily	Conus striatus	/	/
	1618.57	P08176	1617.93	Ca5.10	conotoxin	T superfamily	Conus caracteristicus	Transcriptome Sequencing	Yao, G.E.; Peng, C.; Zhu, Y.; Fan, C.; Jiang, H.; Chen, J.; Cao, Y.; Shi, Q. High-Throughput Identification and Analysis of Novel Conotoxins from Three Vermivorous Cone Snails by Transcriptome Sequencing. Mar. Drugs 2019, 17, 193. https://doi.org/10.3390/md17030193.
		P08016	1618.88	CIA	conotoxin	A superfamily	Conus catus	nAChR muscle type α-conotoxin that can also target the neuronal α3β2 subtype with significant affinity	Giribaldi, J.; Wilson, D.; Nicke, A.; El Hamdaoui, Y.; Laconde, G.; Faucherre, A.; Moha Ou Maati, H.; Daly, N.L.; Enjalbal, C.; Dutertre, S. Synthesis, Structure and Biological Activity of CIA and CIB, Two α-Conotoxins from the Predation-Evoked Venom of Conus Catus. Toxins 2018, 10, 222.
		P01618	1617.97	SrVA	conotoxin	T superfamily	Conus spurius	bioactivity at central nervous system	Aguilar, M.B.; Lezama-Monfil, L.; Maillo, M.; Pedraza-Lara, H.; López-Vera, E.; Heimer De La Cotera, E.P. A Biologically Active Hydrophobic T-1-Conotoxin from the Venom of Conus Spurius. Peptides 2006, 27, 500–505.
		P05832	1617.9	TxIC	conotoxin	T superfamily	Conus textile	De Novo Sequencing	Bhatia, S.; Kil, Y.J.; Ueberheide, B.; Chait, B.T.; Tayo, L.; Cruz, L.; Lu, B.; Yates, J.R.; Bern, M. Constrained de novo sequencing of conotoxins. J. Proteome Res. 2012, 11, 4191–4200. https://doi.org/10.1021/pr300312h.
		P04267	1617.79	Vc1.3	conotoxin	A superfamily	Conus victoriae	Structure analysis	Safavi-Hemami, H.; Siero, W.A.; Kuang, Z.; Williamson, N.A.; Karas, J.A.; Page, L.R.; MacMillan, D.; Callaghan, B.; Kompella, S.N.; Adams, D.J.; et al. Embryonic toxin expression in the cone snail Conus victoriae: Primed to kill or divergent function? J. Biol. Chem. 2011, 286, 22546–22557.
	1456.52	P08185	1456.77	Ca3.1	conotoxin	M superfamily	Conus caracteristicus	Transcriptome Sequencing	Yao, G.E.; Peng, C.; Zhu, Y.; Fan, C.; Jiang, H.; Chen, J.; Cao, Y.; Shi, Q. High-Throughput Identification and Analysis of Novel Conotoxins from Three Vermivorous Cone Snails by Transcriptome Sequencing. Mar. Drugs 2019, 17, 193. https://doi.org/10.3390/md17030193.
		P00025	1455.65	SIA	conotoxin	A superfamily	Conus striatus	SIA exhibits moderate neurotoxic activity in mice, and its mechanism of action involves blocking muscle-type nicotinic acetylcholine receptors (nAChRs).	Myers, R.A.; Zafaralla, G.; Gray, W.R.; Abbott, J.A.; Cruz, L.J.; Olivera, B.M. Alpha-Conotoxins, small peptide probes of nicotinic acetylcholine receptors. Biochemistry 1991, 30, 9370–9377. https://doi.org/10.1021/bi00102a034.
B	1798.55	P05262	1798.94	Dd1.10	conotoxin		Conus diadema	Evolutionary analysis	Chang, D.; Duda, T.F. Extensive and continuous duplication facilitates rapid evolution and diversification of gene families. Mol. Biol. Evol. 2012, 29, 2019–2029. https://doi.org/10.1093/molbev/mss068.
		P02690	1798.94	Mr5.1a	conotoxin	T superfamily	Conus marmoreus	Structure analysis	Han, Y.-H.; Wang, Q.I.; Jiang, H.; Miao, X.-W.; Chen, J.-S.; Chi, C.-W. Sequence diversity of T-superfamily conotoxins from Conus marmoreus. Toxicon 2005, 45, 481–487. https://doi.org/10.1016/j.toxicon.2004.12.008.
	1434.78	/
	1409.49	P01384	1408.64	MrIA	conotoxin	T superfamily	Conus marmoreus	selective inhibitor of humannorepinephrine transporters (hNET)	Ziegman, R.; Brust, A.; Jha, P.; Cardoso, F.C.; Lewis, R.J.; Alewood, P.F. ‘Messy’ Processing of χ-Conotoxin MrIA Generates Homologues with Reduced hNET Potency. Mar. Drugs 2019, 17, 165.
	1960.6	/
	1850.52	P04946	1850.15	S3-I05	conotoxin	M superfamily	Conus striatus	/	/
	1168.61	P02706	1168.29	Pn-B02	conotoxin	T superfamily	Conus pennaceus	Evolutionary analysis	Conticello, S.G.; Gilad, Y.; Avidan, N.; Ben-Asher, E.; Levy, Z.; Fainzilber, M. Mechanisms for evolving hypervariability: The case of conopeptides. Mol. Biol. Evol. 2001, 18, 120–131. https://doi.org/10.1093/oxfordjournals.molbev.a003786.
	2689.2	P03776	2689.02	Sp6.2	conotoxin		Conus sponsalis	Evolutionary analysis	Dudajr, T.; Bolin, M.B.; Meyer, C.P.; Kohn, A.J. Hidden diversity in a hyperdiverse gastropod genus: Discovery of previously unidentified members of a Conus species complex. Mol. Phylogenetics Evol. 2008, 49, 867–876. https://doi.org/10.1016/j.ympev.2008.08.009.
	3005.03	P08241	3005.34	Ge6.14	conotoxin		Conus generalis	Transcriptome Sequencing	Yao, G.E.; Peng, C.; Zhu, Y.; Fan, C.; Jiang, H.; Chen, J.; Cao, Y.; Shi, Q. High-Throughput Identification and Analysis of Novel Conotoxins from Three Vermivorous Cone Snails by Transcriptome Sequencing. Mar. Drugs 2019, 17, 193. https://doi.org/10.3390/md17030193.
		P03746	3005.38	Ml2-a	conotoxin	O1 superfamily	Conus miliaris	Evolutionary analysis	Duda, T.F.; Lee, T. Ecological release and venom evolution of a predatory marine snail at Easter Island. PLoS ONE 2009, 4, e005558. https://doi.org/10.1371/journal.pone.0005558.
	1404.58	/
C	5497.22	/
	1955.95	P02889	1955.18	T1.2	conotoxin	A superfamily	Conus tulipa	/	/
	5051	/
	1406.59	P06581	1406.58	Vc5.23	conotoxin	T superfamily	Conus victoriae	Structure identification	Robinson, S.D.; Safavi-Hemami, H.; McIntosh, L.D.; Purcell, A.W.; Norton, R.S.; Papenfuss, A.T. Diversity of Conotoxin Gene Superfamilies in the Venomous Snail, Conus victoriae. PLoS ONE 2014, 9, e087648. https://doi.org/10.1371/journal.pone.0087648.
	1787.63	P00015	1787.87	AnIB	conotoxin		Conus anemone	bioactivity on nAChR	Loughnan, M.L.; Nicke, A.; Jones, A.; Adams, D.J.; Alewood, P.F.; Lewis, R.J. Chemical and Functional Identification and Characterization of Novel Sulfated α-Conotoxins from the Cone Snail Conus a Nemone. J. Med. Chem. 2004, 47, 1234–1241.
		P03001	1787.96	E1.1	conotoxin	A superfamily	Conus ermineus	/	/
		P08572	1787.09	reg3c	conotoxin		Conus regius	Structure analysis	Franco, A.; Dovell, S.; Möller, C.; Grandal, M.; Clark, E.; Marí, F. Structural plasticity of mini-M conotoxins—Expression of all mini-M subtypes by Conus regius. FEBS J. 2018, 285, 887–902.
	2881.86	P06530	2880.26	Mr024	conotoxin	O1 superfamily	Conus marmoreus	Transcriptomics	Lavergne, V.; Dutertre, S.; Jin, A.-H.; Lewis, R.J.; Taft, R.J.; Alewood, P.F. Systematic interrogation of the Conus marmoreus venom duct transcriptome with ConoSorter reveals 158 novel conotoxins and 13 new gene superfamilies. BMC Genom. 2013, 14, 708. https://doi.org/10.1186/1471-2164-14-708.
	1279.41	/
	1263.42	P01738	1263.47	CMrX	conotoxin	T superfamily	Conus marmoreus	Evolutionary analysis	Dutertre, S.; Jin, A.-H.; Kaas, Q.; Jones, A.; Alewood, P.F.; Lewis, R.J. Deep venomics reveals the mechanism for expanded peptide diversity in cone snail venom. Mol. Cell. Proteom. 2013, 12, 312–329. https://doi.org/10.1074/mcp.m112.021469.
	14299.6	/
